# Supplementary material for: Inherent instability of simple DNA repeats shapes an evolutionarily stable distribution of repeat lengths
Source: Nat Commun. 2025 Dec 9;17:93. doi: 10.1038/s41467-025-66725-5 (PMC12769509; doi:10.1038/s41467-025-66725-5)
Supplement: Supplementary file 3 — Supplementary Data 1 [file 41467_2025_66725_MOESM3_ESM.zip]

Archive with 1 entries (1 files):
- SF1_mammalian_repeat_length_counts.xlsx
