# Supplementary material for: Inherent instability of simple DNA repeats shapes an evolutionarily stable distribution of repeat lengths
Source: Nat Commun. 2025 Dec 9;17:93. doi: 10.1038/s41467-025-66725-5 (PMC12769509; doi:10.1038/s41467-025-66725-5)
Supplement: Supplementary file 4 — Supplementary Data 2 [file 41467_2025_66725_MOESM4_ESM.xlsx]

## Sheet: denovo_substitutions
	A	AAA	AAC	AAG	AAT	AC	ACC	ACG	ACT	AG	AGC	AGG	AT	ATC	C	CCC	CCG	CG
AAA>ABA	4.35366e-09	1.88724e-09	7.73582e-09	5.25567e-09	5.09429e-09	5.98591e-09	1.06094e-08	1.70911e-08	6.81677e-09	8.59591e-09	7.70125e-09	8.46327e-09	9.62699e-09	8.96847e-09	1.22267e-08	2.26177e-08	1.65001e-08	5.2036e-08
AAB>ABB	7.73908e-09	6.22074e-09	8.80086e-09	6.74496e-09	7.27441e-09	9.96698e-09	1.07211e-08	5.03615e-08	8.96537e-09	8.2353e-09	8.59391e-09	9.26752e-09	1.09103e-08	9.50749e-09	1.56813e-08	3.21226e-08	3.42325e-08	5.78097e-08
BAB>BBB	6.17314e-09	4.71589e-09	8.94103e-09	6.80873e-09	7.93485e-09	1.02471e-08	1.08082e-08	2.98418e-08	9.40732e-09	8.22794e-09	9.45493e-09	9.68043e-09	8.92081e-09	9.16704e-09	1.41631e-08	1.38485e-08	3.00311e-08	2.93688e-08
ABA>AAA	2.73956e-09	2.22124e-10	2.02292e-10	2.83261e-10	1.16543e-10	5.97339e-10	2.62269e-10	6.06375e-11	1.55416e-10	1.98798e-09	2.83201e-10	1.41973e-10	5.02241e-10	2.24697e-10	1.97106e-09	2.35008e-10	8.42083e-11	2.8434e-10
ABB>AAB	4.5759e-09	2.81666e-10	2.16501e-10	2.49836e-10	1.87233e-10	5.65376e-10	2.60105e-10	8.29171e-11	1.63004e-10	1.55932e-09	2.11894e-10	1.83775e-10	6.15095e-10	2.01297e-10	2.80848e-09	1.01689e-10	8.02431e-11	4.83324e-10
BBB>BAB	3.8022e-09	2.04993e-10	2.1019e-10	1.74685e-10	1.87079e-10	5.41944e-10	1.60913e-10	1.17575e-10	1.70438e-10	1.14329e-09	1.74143e-10	1.23155e-10	5.20341e-10	1.89303e-10	2.38229e-09	7.60815e-11	8.13706e-11	6.57791e-10

## Sheet: denovo_expansions
	A	C	AA	AC	AG	AT	CC	CG	AAA	AAC	AAG	AAT	ACC	ACG	ACT	AGC	AGG	ATC	CCC	CCG	AAAA	AAAC	AAAG	AAAT	AACC	AACG	AACT	AAGC	AAGT	AATC	AATG	AATT	ACAC	ACAG	ACAT	ACCC	ACCT	ACGT	ACTG	AGAG	AGAT	AGCC	AGCT	AAGG	AGGC	ACTC	ATAT	ATCC	ATCG
0	4.37926e-12	2.97095e-12		4.33088e-13	3.58179e-13	5.79722e-13		5.93909e-14		5.94659e-14	6.33179e-14	9.03846e-14	5.56507e-14	3.17108e-15	3.58305e-14	2.30012e-14	5.59428e-14	5.27222e-14		1.59013e-14
1	9.97965e-11	3.09627e-11	1.7443e-11	1.85973e-11	1.12579e-11	2.12462e-11	8.68783e-12	1.15947e-11	9.47315e-12	1.94303e-11	1.21962e-11	2.40655e-11	1.54551e-11	1.99264e-11	3.4279e-11	1.49784e-11	1.26794e-11	2.97876e-11	1.06161e-11	1.82145e-11	1.33016e-11	5.16035e-11	3.31479e-11	4.35653e-11	1.76428e-11	3.1794e-11	3.71983e-11	1.37819e-11	4.06606e-11	5.26574e-11	3.49943e-11	2.94819e-11	1.65267e-11	3.96117e-11	6.19583e-11	3.38053e-11	4.48929e-11	2.21304e-11	3.41993e-11	2.37281e-11	6.54293e-11	2.31473e-11	2.46074e-11	2.82781e-11	1.90749e-11	2.8186e-11	3.65047e-11	4.48191e-11	7.35064e-11
2	5.5238e-11	3.74931e-11		1.88636e-11	2.18203e-11	3.48471e-11				3.7468e-11	8.70601e-12	2.10124e-11	4.06319e-11		3.23262e-11	2.47466e-11	2.48425e-11	2.12138e-11		7.58968e-11		3.97422e-11	2.35301e-11	1.02614e-10			1.32902e-10		2.75793e-10	3.20032e-10	1.08024e-10			1.36503e-10	1.45349e-10						6.52826e-11	1.35954e-10		1.40349e-10				7.20649e-11
3	7.6149e-11	6.06312e-11		3.51643e-11	8.1292e-11	1.03258e-10		2.2054e-10		1.42729e-10		2.29032e-10				9.79351e-11						1.53721e-09	4.26159e-10	8.10045e-10						2.50707e-09					1.18628e-09						1.526e-09	2.87718e-09			7.28681e-09	1.5874e-09		7.60811e-10
4	1.30354e-10	2.18366e-10		2.27031e-10	3.26742e-10	7.05612e-10				2.01492e-09	8.63797e-10	9.09163e-10	3.29014e-09			1.93945e-09						7.35429e-09	2.18479e-09	5.60189e-09			6.43299e-08			6.09999e-09	5.97545e-09	1.21888e-08		4.38036e-09	9.93197e-09		1.82165e-08		5.28424e-08		3.35001e-09			2.7948e-09		1.0619e-08		6.87647e-09
5	2.90377e-10	6.27886e-10		1.33024e-09	1.92656e-09	3.94912e-09				9.25495e-09	2.05024e-09	4.59369e-09	6.25545e-09		1.29757e-08	3.17811e-09	3.84725e-09	1.13041e-08		6.03571e-09		1.07295e-08	5.81243e-09	2.68377e-08					2.53644e-07	1.02928e-08	8.45479e-09				5.75528e-09						2.91864e-09			5.70393e-09				2.65861e-09
6	2.17212e-09	3.40709e-09		3.05209e-09	3.82825e-09	9.79028e-09				8.1764e-09	4.05366e-09	8.69304e-09	1.39146e-08		2.59577e-08			1.66714e-08				1.92627e-08	2.81201e-09	2.09398e-08	6.82887e-08						3.5996e-08	6.05974e-08			9.35461e-09				3.17054e-07		3.88343e-09			3.65933e-09
7	4.58514e-09	1.17685e-08		8.8154e-09	3.9619e-09	1.07909e-08				1.0498e-08	1.75938e-08	5.1368e-09				4.11871e-08		2.99579e-08				2.53813e-09		1.58659e-09	1.24743e-07					9.43303e-08	7.04566e-09													6.49258e-09				5.88956e-09
8	1.0696e-08	1.41531e-08		6.64937e-09	3.28068e-09	5.55606e-09				2.95392e-09		2.74563e-09
9	1.35407e-08	4.05158e-09		2.01544e-09	1.19587e-09	5.65267e-10												1.36682e-08
10	1.13048e-08			7.47371e-10	8.34615e-10																										3.52749e-08
11	3.9267e-10			7.49406e-10	1.0911e-09																																				9.84005e-10
12	1.38606e-10			3.6494e-10	1.38972e-09
13	4.83802e-11			1.05737e-09		1.23562e-09
17				3.24924e-10
20				3.56957e-10
25	1.56951e-10
[truncated: 166 more columns]

## Sheet: denovo_contractions
	A	C	AA	AC	AG	AT	CC	CG	AAA	AAC	AAG	AAT	ACC	ACG	ACT	AGC	AGG	ATC	CCC	CCG	AAAA	AAAC	AAAG	AAAT	AACC	AACG	AACT	AAGC	AAGT	AATC	AATG	AATT	ACAC	ACAG	ACAT	ACCC	ACCT	ACGT	ACTG	AGAG	AGAT	AGCC	AGCT	AAGG	AGGC	ACTC	ATAT	ATCC	ATCG
0	2.76159e-10	2.88406e-10		1.26684e-10	1.25966e-10	1.25526e-10		1.24825e-10		6.99302e-11	6.92598e-11	7.00397e-11	7.04832e-11	5.71444e-11	7.02033e-11	7.09587e-11	7.00091e-11	7.05357e-11		5.7375e-11
1	1.78397e-10	1.98946e-10	1.59306e-10	1.10832e-10	1.21325e-10	1.9673e-10	9.06556e-11	3.36971e-11	7.02592e-11	8.20999e-11	1.50257e-10	1.285e-10	5.51007e-11	6.87461e-11	6.05353e-11	4.02545e-11	1.23473e-10	9.75398e-11	4.03411e-11	2.64938e-11	1.82231e-10	4.65213e-10	3.48716e-10	3.24924e-10	3.7806e-11	6.3588e-11	4.56641e-10	4.24943e-11	4.29328e-10	1.76929e-10	1.13732e-10	4.54021e-10	1.52872e-10	3.65887e-10	8.85119e-11	3.38053e-11	8.97858e-11	2.21304e-11	2.51609e-10	4.93205e-10	3.5138e-10	2.1043e-11	7.99741e-11	6.04567e-11	1.69555e-11	2.90533e-10	1.0343e-10	5.42547e-11
2	1.67898e-10	2.51983e-10		2.87355e-10	3.4405e-10	2.47912e-10		2.44994e-11		1.68606e-09	1.92838e-09	1.07584e-09	4.53723e-10	7.77054e-10	4.60648e-10	1.58378e-10	9.56437e-10	5.19738e-10		7.58968e-11		7.39204e-09	3.29421e-09	4.18665e-09	5.12822e-10		9.43602e-09	1.74252e-10	5.79165e-09	2.08021e-09	4.68105e-10	8.60026e-09		3.13957e-09	7.63083e-10	1.46701e-10	1.19484e-09		2.01412e-09		3.3947e-09	1.35954e-10		6.54963e-10	2.36163e-10	1.66713e-09		2.88259e-10
3	2.37664e-10	3.58871e-10		4.32018e-10	1.07391e-09	2.38066e-10				6.4228e-09	1.22665e-08	4.06531e-09	7.52505e-10	3.93682e-08	7.37459e-10	9.79351e-11	3.03933e-09	1.37508e-09				1.35055e-08	6.39238e-09	7.2904e-09			6.11189e-08	3.93944e-09	3.2638e-08	2.50707e-09	2.46006e-09	2.05975e-08		8.08272e-09	1.77942e-09						9.15602e-09			1.88482e-09		1.5874e-09
4	3.54745e-10	4.93533e-10		9.58576e-10	1.55831e-09	6.81281e-10		2.25719e-09		9.06715e-09	1.29569e-08	4.09124e-09	2.19343e-09	6.75954e-08	8.01221e-09	9.69727e-10	2.01966e-09	9.31665e-10		3.17963e-09		1.35474e-08	4.36958e-09	6.78124e-09						6.09999e-09	2.98772e-09	6.09441e-09		1.31411e-08							6.70002e-09			4.658e-09				3.43824e-09
5	4.30404e-10	9.8027e-10		1.52028e-09	1.25227e-09	6.13455e-10		5.33452e-09		1.09903e-08	4.10047e-09	9.18737e-09				9.53434e-09	1.15417e-08	4.52166e-09		1.20714e-08		7.37652e-09	5.81243e-09	6.70943e-09							5.63652e-09	1.43572e-08		8.06437e-09	5.75528e-09						8.75592e-09			7.60523e-09	2.61104e-08	3.67346e-08		5.31721e-09
6	1.01611e-09	2.43876e-09		7.12155e-09	8.02109e-09	7.07913e-09		1.09735e-08		1.32866e-08	4.05366e-09	3.67039e-08	6.95731e-09		2.59577e-08	1.78982e-08	1.73389e-08			1.94469e-08		1.54101e-08	1.12481e-08	1.04699e-08						1.76492e-08	4.49951e-09	3.02987e-08			9.35461e-09						3.88343e-09			7.31865e-09				4.0835e-09
7	3.03822e-09	5.07958e-09		2.37476e-08	1.7487e-08	3.21216e-08				1.22477e-08		8.56133e-08			5.59508e-08	2.05935e-08	2.80097e-08	1.4979e-08		1.70231e-08		7.61438e-09		4.75978e-09							7.04566e-09			2.31991e-08										6.49258e-09				5.88956e-09
8	6.75216e-09	6.63426e-09		2.04801e-08	1.68135e-08	1.66682e-08				1.47696e-08	1.69851e-08	3.56931e-08	1.81917e-08				1.61605e-08			2.57071e-08				1.87237e-09							1.15996e-08
9	1.26684e-08	1.41805e-08		5.54247e-09	5.38141e-09	1.6958e-09				9.80671e-09		7.37949e-09						4.10047e-08
10	1.93157e-08	6.02547e-09		1.86843e-09	8.34615e-10	1.4939e-09				2.29262e-08
11	3.02356e-09			1.12411e-09
12	6.9303e-10			7.2988e-10	1.38972e-09
13	2.90281e-10			7.04915e-10						1.87092e-08
14	5.05293e-11					1.46558e-09
15	1.05639e-10
24	1.34337e-10
[truncated: 166 more columns]

## Sheet: denovo_non_motif_insertions
	A	C	AA	AC	AG	AT	CC	CG	AAA	AAC	AAG	AAT	ACC	ACG	ACT	AGC	AGG	ATC	CCC	CCG	AAAA	AAAC	AAAG	AAAT	AACC	AACG	AACT	AAGC	AAGT	AATC	AATG	AATT	ACAC	ACAG	ACAT	ACCC	ACCT	ACGT	ACTG	AGAG	AGAT	AGCC	AGCT	AAGG	AGGC	ACTC	ATAT	ATCC	ATCG
0	1.38033e-10	1.85218e-10		2.82898e-11	2.89533e-11	2.69352e-11		2.779e-11		1.25969e-11	1.28119e-11	1.26806e-11	1.25934e-11	8.21626e-12	1.24853e-11	1.26589e-11	1.26875e-11	1.26006e-11		1.02706e-11
2	5.5238e-12	6.49232e-12		6.91664e-12	1.52235e-12	3.98253e-12		1.22497e-11				8.40498e-12	6.77199e-12			4.94931e-12							2.35301e-11		1.70941e-10
3	8.33908e-12	5.73538e-12		1.00469e-11	4.27853e-12						1.07601e-10	5.72579e-11	7.52505e-11										2.13079e-10	1.62009e-10
4	6.05294e-12	8.83563e-12		2.52257e-11	2.5134e-11	7.29944e-11						2.27291e-10										7.74135e-10
5	9.87371e-12	1.70853e-11		1.2669e-10		7.66819e-11						5.40434e-10
6	3.19069e-11	1.43457e-10									4.05366e-09	9.65893e-10
7	2.02211e-11	6.03514e-10			5.46469e-10																			1.58659e-09
8	1.09891e-10	4.42284e-09			4.10085e-10
9	1.32752e-10	9.11606e-09				5.65267e-10				4.90336e-09
10	2.37164e-10	1.50637e-09
11	2.74869e-10
12	3.23414e-10
13	2.90281e-10
14	2.52646e-10
15	1.58459e-10
16	5.76114e-11
17	6.75123e-11			3.24924e-10
18	7.92495e-11
19	8.87189e-11
21				4.02801e-10
22	1.11425e-10
25	1.56951e-10
26				1.90928e-09
32	9.82027e-10
[truncated: 166 more columns]

## Sheet: popSTR_insertions
	A	C	AC	AG	AT	CG	AAC	AAG	AAT	ACC	ACT	AGC	AGG	ATC	CCG	AAAC	AAAG	AAAT	AACC	AACG	AAGC	AAGT	AATC	AATG	ACAG	ACAT	ACCC	ACCT	AGAT	AGCC	AAGG	AGGC	ACTC	ATCC	ACGC	unit_1	unit_2	unit_3	unit_4	tri_noCpG
2																2.08308e-07	6.18894e-08					2.60884e-07			1.76597e-07	1.00537e-06													9.33903e-08
3							2.52988e-07	5.1103e-08				8.90632e-07					4.19986e-08						4.05584e-07		1.43825e-07		7.50315e-07					6.69711e-07						1.13908e-07	3.52612e-08	1.0768e-07
4									2.51942e-08						4.7863e-07	1.64427e-08	9.61403e-08	8.87941e-08							3.67477e-07	2.77261e-07			6.14344e-07	1.51451e-06					6.49249e-06			1.4566e-08	7.1578e-08	7.405e-09
5			1.84156e-07	2.50537e-07	1.6291e-07	9.30536e-07	1.73323e-08	1.26748e-07	7.33991e-08							8.07827e-08	8.57453e-08	1.54523e-07					4.20135e-07		1.3322e-06	2.93236e-07			5.40437e-07								2.02861e-07	3.80448e-08	1.27273e-07	3.87903e-08
6			1.7125e-07	8.63179e-08	2.82911e-07				1.95953e-08		8.64884e-07	2.02265e-07		4.73311e-07		2.33633e-07	6.47298e-07	3.94099e-07					2.31125e-07	2.63962e-07	7.3659e-07	3.21552e-07			5.95661e-07								2.02648e-07	4.64066e-08	3.14887e-07	4.73226e-08
7			1.04671e-07	1.40578e-07	3.76634e-07		1.04512e-07		3.27996e-07		1.30862e-06	3.28005e-07		3.13225e-07		4.79346e-07		1.09781e-06	1.09779e-06					7.70184e-07	1.04278e-06				5.73304e-06		3.6957e-06						2.11322e-07	2.18738e-07	8.02716e-07	2.21558e-07
8			1.92625e-07	2.16757e-07	4.9934e-07	2.39454e-06	1.21481e-07	7.48494e-07	4.8503e-07	4.39136e-07		2.63673e-07		3.87876e-07		8.90026e-07	3.84781e-06	2.84616e-06	2.74183e-06					1.49802e-06	1.62039e-06	1.0252e-06			9.95699e-06		3.51064e-06		2.73129e-06				2.8467e-07	3.02255e-07	2.11897e-06	3.06789e-07
9			3.22193e-07	2.56872e-07	1.04572e-06	3.73633e-06	3.5266e-07	1.97163e-05	5.80783e-07	5.99182e-07				1.15721e-06		2.65563e-06	1.45319e-05	3.83777e-06						1.60297e-06	2.84681e-06	2.55173e-06		2.08934e-05	1.30463e-05					8.28693e-07			4.72288e-07	6.31663e-07	3.98319e-06	6.58282e-07
10			4.9042e-07	6.21932e-07	1.97693e-06		3.7643e-07	3.43643e-06	1.97739e-06				2.925e-06	1.28398e-06		3.97267e-06	2.10217e-05	4.87731e-06			8.96539e-06		1.3412e-05	1.7985e-06	9.90491e-06	1.54068e-06			1.66554e-05		4.50552e-06			3.64943e-06			7.39631e-07	1.30316e-06	5.91447e-06	1.28916e-06
11	1.91047e-07	2.06057e-06	6.07785e-07	7.20221e-07	2.9159e-06		7.4133e-07		2.82669e-06		6.15248e-06			7.7471e-07	5.66376e-06	7.26506e-06	1.34372e-05	6.92998e-06	4.72525e-06					9.86855e-06		3.74187e-06			2.25857e-05		1.14717e-05		3.19945e-06	2.80307e-06		2.01406e-07	8.9007e-07	1.99485e-06	9.80877e-06	1.9225e-06
12	2.56435e-07	4.38483e-06	8.96271e-07	1.76946e-06	3.30273e-06		2.04819e-06	2.65562e-05	5.79546e-06			3.4926e-06		1.48689e-06			4.11784e-05	1.07118e-05	1.0101e-05	1.49557e-05	7.49131e-06			6.44048e-06	4.42603e-06	7.29661e-06		1.50748e-05	2.95735e-05		1.1616e-05		6.02816e-06	1.57166e-06	1.08197e-05	2.67502e-07	1.17429e-06	4.49719e-06	1.53576e-05	4.48237e-06
13	3.498e-07	2.31871e-06	1.09305e-06	1.47249e-06	4.31671e-06		2.02115e-06		5.93863e-06		1.37461e-05			2.99144e-07			2.66334e-05	1.86192e-05								6.28067e-06			3.52831e-05		7.69624e-06			3.62469e-06		3.55791e-07	1.26591e-06	4.50967e-06	2.29071e-05	4.47467e-06
14	3.94995e-07	3.69888e-06	1.29657e-06	1.96414e-06	5.28433e-06		2.58754e-06	1.87871e-05	6.94686e-06		9.08529e-06			3.23023e-06	2.22104e-05		3.35661e-05	2.02425e-05								1.42849e-05			4.6449e-05		1.50773e-05			9.01023e-06		3.99627e-07	1.51916e-06	6.17628e-06	3.27661e-05	6.09125e-06
15	4.62435e-07	1.22901e-06	1.64528e-06	1.87445e-06	6.29382e-06		4.18652e-06	6.85166e-06	9.10351e-06		7.44629e-06		1.10779e-05	2.00918e-06	1.42572e-05		7.97448e-05	8.32639e-06											6.67327e-05		5.86261e-06					4.61697e-07	1.77005e-06	7.84509e-06	3.86116e-05	7.99859e-06
16	5.03489e-07		1.85307e-06	2.18498e-06	9.99486e-06		7.34901e-06	1.60393e-05	1.25127e-05	1.50457e-05	9.37031e-05			1.83118e-06			2.63664e-05	2.78025e-05											0.000106		7.55424e-06					5.05442e-07	2.01849e-06	1.11636e-05	3.7761e-05	1.11636e-05
17	6.06502e-07		1.97429e-06	2.88165e-06	9.77365e-06		3.54786e-06		1.81443e-05		2.21976e-06			2.32522e-06															0.000582855		7.38371e-05					6.03472e-07	2.11081e-06	1.53023e-05	0.000349573	1.53023e-05
18	6.73032e-07		2.6636e-06	2.71502e-06	1.44225e-05				1.66464e-05								4.0122e-05														5.14642e-05					6.77258e-07	2.74009e-06	2.00494e-05	7.2838e-05	2.00494e-05
19	8.39545e-07		3.09061e-06	3.04609e-06	1.31991e-05				4.2331e-05		6.66729e-06						4.24448e-05																			8.4476e-07	3.15198e-06	2.06589e-05	7.67784e-05	2.18741e-05
20	9.29622e-07		3.0917e-06	8.19971e-06	7.58449e-06				1.6292e-05																											9.29622e-07	3.18824e-06	1.10554e-05		1.10554e-05
21	1.00229e-06		3.64176e-06	5.38049e-06	1.49896e-05																															1.00229e-06	3.73597e-06
22	8.65477e-07		3.90046e-06	4.75433e-06	3.6975e-06			1.63741e-05																												8.77017e-07	3.84604e-06	3.27482e-05		3.27482e-05
23	8.5947e-07		4.89356e-06	7.71419e-06	3.54751e-06																															8.5947e-07	4.95785e-06
24	8.36356e-07		5.11576e-06	1.31962e-05																																8.36356e-07	5.22684e-06
25	8.71103e-07		7.04901e-06	1.10375e-05																																8.9288e-07	7.10699e-06
26	1.42855e-06		7.47208e-06	3.4307e-06																																1.42855e-06	7.44895e-06
27	7.29561e-07		1.11355e-05	1.12746e-05																																7.29561e-07	1.11551e-05
28	8.53361e-07		1.54058e-05	3.93329e-05																																7.11134e-07	1.54164e-05
29	1.69249e-06		1.91513e-05																																	1.69249e-06	1.85962e-05
30			2.05173e-05																																		1.92253e-05
31			2.56267e-05																																		2.56267e-05
32			9.22155e-05																																		9.59042e-05
33			1.85946e-05																																		1.85946e-05
34																																					0.000130141
35			2.30044e-05																																		2.30044e-05

## Sheet: popSTR_contractions
	A	C	AC	AG	AT	CG	AAC	AAG	AAT	ACC	ACT	AGC	AGG	ATC	CCG	AAAC	AAAG	AAAT	AACC	AACG	AAGC	AAGT	AATC	AATG	ACAG	ACAT	ACCC	ACCT	AGAT	AGCC	AAGG	AGGC	ACTC	ATCC	ACGC	unit_1	unit_2	unit_3	unit_4	tri_noCpG
2																8.33233e-08	1.85668e-07	4.53162e-08										2.8099e-06	2.60041e-07										1.02729e-07
3								1.53309e-07	1.19218e-07						3.80491e-06	1.34358e-07	8.39972e-08	8.97025e-08				2.56614e-07	2.02792e-07			5.67002e-07								1.01078e-06				9.96691e-08	1.00746e-07	7.17866e-08
4							2.94921e-07	4.61673e-08	5.03884e-08						4.7863e-07	4.9328e-08		2.21985e-08						1.15582e-07	1.10243e-06							7.05183e-07						1.31094e-07	6.50709e-08	1.25885e-07
5			6.40543e-08	9.11043e-08	2.53415e-07		6.93293e-08	2.53496e-07	2.44664e-08							5.38551e-08	8.57453e-08	1.28769e-08						6.29746e-08	8.88135e-07												1.29094e-07	5.32628e-08	5.7633e-08	5.43064e-08
6			8.97026e-08	1.29477e-07	1.10404e-07		8.16674e-08	1.92371e-07						3.15541e-07		1.33504e-07		7.03749e-08											2.97831e-07								1.03543e-07	5.4141e-08	7.87217e-08	5.52097e-08
7			9.3653e-08	8.43467e-08	1.16414e-07		4.18049e-08	4.50642e-07	1.43498e-07					4.69837e-07		2.94982e-07		3.58468e-07							2.08557e-06				1.27401e-06								9.75333e-08	1.09369e-07	2.84835e-07	1.10779e-07
8			7.93162e-08	8.67027e-08	2.24193e-07		9.11111e-08		1.61677e-07					9.6969e-07		7.02652e-07	7.69562e-06	4.44712e-07						1.03709e-06	4.86117e-06				2.9871e-06		3.51064e-06						1.24906e-07	1.63721e-07	7.06324e-07	1.66177e-07
9			7.73263e-08	3.08247e-07	6.40925e-07	3.73633e-06	4.70213e-08		3.12729e-07				1.0651e-06	2.31442e-07		2.2935e-06		1.21341e-06	9.0876e-06					1.28238e-06	2.84681e-06	1.27586e-06			3.69235e-06								2.56281e-07	1.85783e-07	1.57319e-06	1.88081e-07
10			1.65682e-07	3.10966e-07	7.26813e-07	2.11864e-05	2.25858e-07		5.30519e-07			6.48736e-07		2.56796e-07		2.2701e-06		1.92607e-06						2.82621e-06	1.98098e-05	7.70339e-07			5.75151e-06		4.50552e-06	0.00027933		8.10984e-07			2.86167e-07	3.86121e-07	2.44201e-06	3.89181e-07
11	1.85495e-07	1.39228e-06	1.87545e-07	6.54747e-07	9.85657e-07		2.11809e-07	1.39453e-05	1.17334e-06			2.90946e-06				1.59831e-05	1.00779e-05	5.10446e-06			5.12222e-06			8.97141e-06	3.02808e-06	6.65221e-06			9.17302e-06		4.77986e-06			1.96215e-06		1.939e-07	3.62062e-07	8.41578e-07	6.00013e-06	8.19428e-07
12	2.05079e-07	2.56673e-06	2.22522e-07	5.75073e-07	1.85357e-06		9.5582e-07	6.63905e-05	2.08846e-06							9.4697e-05	2.94131e-05	1.20666e-05	1.0101e-05					8.0506e-06		6.43819e-06			2.05944e-05		1.1616e-05			3.92915e-06	1.08197e-05	2.13553e-07	4.01465e-07	1.73225e-06	1.35856e-05	1.67253e-06
13	2.05309e-07	4.17367e-06	4.2128e-07	1.21641e-06	3.08336e-06		2.02115e-06		2.90788e-06			6.22825e-06		2.99144e-07			8.87779e-06	3.41849e-05						2.45604e-05		8.16486e-06			3.71169e-05		5.98597e-06			2.41646e-06		2.11928e-07	6.21764e-07	2.59306e-06	2.94219e-05	2.59729e-06
14	2.61371e-07	3.69888e-06	6.51042e-07	1.49003e-06	3.21655e-06		2.18946e-06	1.40903e-05	4.4778e-06					2.42268e-06			1.6783e-05	6.66043e-05			1.00321e-05					1.42849e-05			8.28851e-05		2.26159e-05			1.57679e-05		2.63858e-07	8.30412e-07	3.99274e-06	6.23843e-05	3.99836e-06
15	2.99885e-07		7.79072e-07	1.87445e-06	3.3567e-06		5.86112e-06	3.42583e-05	1.00082e-05		3.72315e-06			6.02755e-06			0.000125313	0.000119345											0.000111832		1.46565e-05			2.63338e-05		3.01899e-07	9.0506e-07	9.07358e-06	8.52749e-05	9.18757e-06
16	4.02654e-07		8.95411e-07	1.42024e-06	5.56676e-06		9.35329e-06	1.06929e-05	1.73252e-05		0.000187406			3.66236e-06			1.4648e-05	0.000139012											0.000278249		2.83284e-05					4.03256e-07	9.95728e-07	1.53414e-05	9.56075e-05	1.52387e-05
17	5.03788e-07		1.2203e-06	2.19554e-06	4.72919e-06		1.41914e-05		3.43584e-05		4.43951e-06			9.3009e-06															0.00154681		0.000123062					5.04686e-07	1.29215e-06	2.89543e-05	0.000897766	2.89543e-05
18	5.87477e-07		1.54272e-06	1.81001e-06	9.43011e-06				7.2348e-05								1.7832e-05														3.85981e-05					5.77451e-07	1.64544e-06	7.58117e-05	7.94597e-05	7.54984e-05
19	6.86237e-07		2.06041e-06	9.61922e-07	1.1942e-05				0.000132637		3.33364e-06						8.48896e-05														0.000602652					6.90409e-07	2.0847e-06	6.07615e-05	0.000335905	6.19767e-05
20	5.79543e-07		2.39e-06	1.82216e-06	9.85984e-06				0.00012219			1.3459e-05																								5.88369e-07	2.4414e-06	7.7388e-05		7.7388e-05
21	6.04685e-07		3.16194e-06	1.6991e-06	2.24844e-05																															6.04685e-07	3.22325e-06	3.56297e-05		3.56297e-05
22	5.6256e-07		3.6154e-06	2.97146e-06	8.62749e-06																															5.65445e-07	3.64218e-06	1.63741e-05		1.63741e-05
23	5.24277e-07		5.6077e-06	3.30608e-06	1.77375e-05																															5.24277e-07	5.6467e-06
24	6.23948e-07		6.4941e-06	6.84246e-06	0.000134533																															5.97397e-07	6.57275e-06
25	4.57329e-07		9.67745e-06	1.3245e-05	4.01606e-05																															4.57329e-07	9.68062e-06
26	6.12234e-07		1.26543e-05	6.86139e-06																																6.12234e-07	1.24476e-05
27	3.31619e-07		1.83586e-05																																	3.31619e-07	1.80254e-05
28	7.11134e-07		2.52584e-05	3.93329e-05																																7.11134e-07	2.50186e-05
29	9.67136e-07		3.52136e-05																																	9.67136e-07	3.50583e-05
30			3.6207e-05	1.25502e-05																																	3.44925e-05
31			9.16646e-05																																		9.26503e-05
32			0.000103281																																		9.59042e-05
33			3.71892e-05																																		3.71892e-05
34																																					0.000520562
35	4.69616e-06		9.20175e-05																																	4.69616e-06	9.20175e-05
